# Supplementary material for: Mitochondrial methylation is linked to sexually dimorphic growth in Nile tilapia (Oreochromis niloticus)
Source: Front Cell Dev Biol. 2025 Aug 5;13:1643817. doi: 10.3389/fcell.2025.1643817 (PMC12361127; doi:10.3389/fcell.2025.1643817)
Supplement: Supplementary file 1 [file Table3.xlsx]

## Sheet: Sheet1
Heavy Strand				Light Strand
SM	SF	BM	BF	SM	SF	BM	BF
993	594	63	307	461	461	461	6
2007	672	129	353	549	549	750	461
3255	683	421	751	2442	562	893	469
3801	751	470	1544	3053	902	973	553
4273	974	672	1843	3488	1191	1064	562
4360	1002	683	2027	3500	1364	1188	1859
5586	1087	993	2341	4564	2089	1934	2708
6074	1403	1848	2454	4921	2344	2089	3053
6809	1456	2007	2513	5134	2346	2159	3254
7071	1544	2084	2592	5278	2442	2346	3488
7312	2027	2528	3058	5759	2465	2374	3500
7754	2528	2709	3300	6034	3053	2453	3708
8365	2704	2922	3549	6073	3500	2605	4151
8520	2709	3274	3801	6640	3551	3057	4458
8603	2831	3501	4126	6796	3773	3254	4564
8898	2925	3768	4360	7299	3919	3482	5134
9567	3003	3801	5813	7621	4564	3488	5278
9848	3230	4126	6635	7788	4658	3494	5317
9967	3489	4193	6809	7984	4872	3500	5343
10066	3501	4360	6912	8602	5134	3693	5605
10121	3715	4576	7312	8676	5278	3714	6034
10132	4193	5248	7754	8679	5317	3773	6073
11329	4273	5888	8365	9015	5343	3919	6085
11649	4360	6395	8520	10186	5759	4192	6277
12053	5062	6593	8603	10261	6034	4658	6595
13061	5813	6596	9072	10327	6073	4689	6640
13220	6458	6641	9395	10339	6640	4921	6652
13311	6685	6806	9567	10672	6796	5061	6788
13505	6809	6809	9848	12052	7293	5170	6796
13883	6912	6912	9967	12788	7332	5278	6808
14946	7071	7071	10066	13000	7575	5317	6904
15524	7312	7312	10098	13477	7621	5343	7293
16413	7741	7622	10121	13479	7753	5605	7311
	7754	7754	10132	13856	8565	5812	7621
	7822	7909	11368	14500	8602	5887	7743
	7985	8365	11414	14587	8676	5932	7788
	8255	8520	11642	15368	8891	6034	8500
	8365	8603	11649	15442	9374	6634	8602
	8520	9432	11909	16518	9858	6646	8676
	8603	9567	12053		10186	6652	8891
	8624	9848	12348		10261	6691	10152
	8824	9883	12730		10672	6715	10186
	8898	9967	12789		10908	6796	10261
	9072	10066	13220		10968	6911	10327
	9147	10098	13505		11352	6961	10357
	9395	10121	14612		11367	7003	12052
	9477	10959	14729		12052	7206	12541
	9830	10987	14946		12788	7208	12788
	9848	11056	15524		13000	7293	13000
	10066	11414	16519		13073	7299	13477
	10098	12053			13477	7311	13479
	10132	12278			13479	7465	13516
	10187	12730			14107	7485	13856
	10350	12908			14429	7743	13964
	10999	13061			14500	7753	14041
	11329	13220			14587	7824	14260
	11368	13505			14869	7913	14429
	11690	13883			14923	7938	14500
	12053	14946				8364	14923
	12278	15524				8602	15368
	12348	16022				8610	15442
	12395					8623	15584
	12428					8676	16425
	12668					8679
	12908					8727
	12956					8897
	13220					9071
	13311					9146
	13505					9449
	13883					9720
	14729					10186
	14946					10261
	15261					10321
	15314					10672
	15443					10734
	15524					10958
	16193					11055
	16519					11070
	16578					11128
						11328
						11352
						11367
						11397
						11487
						11689
						11769
						12043
						12052
						12331
						12439
						12676
						12729
						12788
						12820
						12868
						13000
						13073
						13310
						13477
						13516
						13856
						14041
						14500
						14587
						14611
						14614
						14869
						14923
						15169
						15368
						15412
