# Supplementary material for: Mitochondrial methylation is linked to sexually dimorphic growth in Nile tilapia (Oreochromis niloticus)
Source: Front Cell Dev Biol. 2025 Aug 5;13:1643817. doi: 10.3389/fcell.2025.1643817 (PMC12361127; doi:10.3389/fcell.2025.1643817)
Supplement: Supplementary file 5 [file Table1.xlsx]

## Sheet: Plus_Strand
Position	Slope	Adj_p_value	R2	R	FDR	Methylated_Group	Base	Gene
Position103	6.2	5.895e-07	0.79	0.888819	8.78e-07	BM, BF	11414	ND4
Position114	5.78	9.36e-07	0.77	0.877496	1.4e-06	BM, BF	12730	ND5
Position45	5.62	2.307e-06	0.74	0.860233	3.43e-06	BM, BF	4126	ND2
Position47	-6.16	3.2175e-06	0.71	0.842615	4.8e-06	SM, SF	4273	ND2
Position80	-6.63	3.2175e-06	0.71	0.842615	4.8e-06	SM, SF	8898	COX3
Position94	-5.69	3.2175e-06	0.71	0.842615	4.8e-06	SM, SF, BF	10132	ND4L
Position101	-6.29	3.2175e-06	0.71	0.842615	4.8e-06	SM, SF	11329	ND4
Position120	-7.48	3.2175e-06	0.71	0.842615	4.8e-06	SM, SF	13311	ND5
Position129	38.21	7.5375e-06	0.67	0.818535	1.12e-05	SM, SF, BM, BF	15524	CYTB
Position49	5.53	7.5375e-06	0.65	0.806226	1.12e-05	BM	4576	ND2
Position1	6.03	7.5375e-06	0.64	0.8	1.12e-05	BM	63	tRNA-Phe
Position2	5.89	7.5375e-06	0.64	0.8	1.12e-05	BM	129	12S rRNA
Position5	5.69	7.5375e-06	0.64	0.8	1.12e-05	BM	421	12S rRNA
Position6	5.95	7.5375e-06	0.64	0.8	1.12e-05	BM	470	12S rRNA
Position19	5.84	7.5375e-06	0.64	0.8	1.12e-05	BM	1848	16S rRNA
Position22	5.67	7.5375e-06	0.64	0.8	1.12e-05	BM	2084	16S rRNA
Position31	6.03	7.5375e-06	0.64	0.8	1.12e-05	BM	2922	ND1
Position37	5.89	7.5375e-06	0.64	0.8	1.12e-05	BM	3274	ND1
Position43	5.67	7.5375e-06	0.64	0.8	1.12e-05	BM	3768	ND1
Position51	5.95	7.5375e-06	0.64	0.8	1.12e-05	BM	5248	tRNA-Asn
Position54	5.82	7.5375e-06	0.64	0.8	1.12e-05	BM	5888	COX1
Position56	5.97	7.5375e-06	0.64	0.8	1.12e-05	BM	6395	COX1
Position58	5.97	7.5375e-06	0.64	0.8	1.12e-05	BM	6593	COX1
Position59	5.97	7.5375e-06	0.64	0.8	1.12e-05	BM	6596	COX1
Position61	6.03	7.5375e-06	0.64	0.8	1.12e-05	BM	6641	COX1
Position63	6.03	7.5375e-06	0.64	0.8	1.12e-05	BM	6806	COX1
Position68	6.13	7.5375e-06	0.64	0.8	1.12e-05	BM	7622	COX2
Position72	6.16	7.66364e-06	0.64	0.8	1.14e-05	BM	7909	COX2
Position84	6.03	7.5375e-06	0.64	0.8	1.12e-05	BM	9432	COX3
Position89	5.67	7.5375e-06	0.64	0.8	1.12e-05	BM	9883	ND3
Position97	6.13	7.5375e-06	0.64	0.8	1.12e-05	BM	10959	ND4
Position98	6.13	7.5375e-06	0.64	0.8	1.12e-05	BM	10987	ND4
Position100	5.95	7.5375e-06	0.64	0.8	1.12e-05	BM	11056	ND4
Position130	6.4	7.94118e-06	0.64	0.8	1.18e-05	BM	16022	D-loop
Position125	-26.97	0.000123686	0.54	0.734847	0.000184	SM, SF, BM, BF	14946	CYTB
Position86	6	0.0001465	0.53	0.728011	0.000218	SM, BM, BF	9567	COX3
Position90	4.95	0.000997297	0.44	0.663325	0.00149	SM, BM, BF	9967	ND3
Position44	5.09	0.00114395	0.43	0.655744	0.0017	SM, BM, BF	3801	ND1
Position93	5.02	0.00155769	0.42	0.648074	0.00232	SM, BM, BF	10121	tRNA-Arg
Position91	-40.14	0.00436829	0.36	0.6	0.00651	SM, SF, BM, BF	10066	ND3
Position121	15.98	0.0040275	0.36	0.6	0.00598	SM, SF, BM, BF	13505	ND5
Position7	-4.53	0.00651316	0.31	0.556776	0.00969	SF	594	12S rRNA
Position13	-4.57	0.00651316	0.31	0.556776	0.00969	SF	1002	12S rRNA
Position15	-4.63	0.00651316	0.31	0.556776	0.00969	SF	1403	16S rRNA
Position32	-4.29	0.00651316	0.31	0.556776	0.00969	SF	2925	ND1
Position62	-4.5	0.00651316	0.31	0.556776	0.00969	SF	6685	COX1
Position69	-4.44	0.00651316	0.31	0.556776	0.00969	SF	7741	COX2
Position73	-4.5	0.00651316	0.31	0.556776	0.00969	SF	7985	tRNA-Lys
Position74	-4.3	0.00651316	0.31	0.556776	0.00969	SF	8255	ATP6
Position78	-4.62	0.00651316	0.31	0.556776	0.00969	SF	8624	ATP6
Position79	-4.62	0.00651316	0.31	0.556776	0.00969	SF	8824	ATP6
Position87	-4.57	0.00651316	0.31	0.556776	0.00969	SF	9830	ND3
Position95	-4.63	0.00651316	0.31	0.556776	0.00969	SF	10187	ND4L
Position96	-4.63	0.00651316	0.31	0.556776	0.00969	SF	10350	ND4L
Position99	-4.44	0.00651316	0.31	0.556776	0.00969	SF	10999	ND4
Position113	-4.34	0.00651316	0.31	0.556776	0.00969	SF	12668	ND5
Position117	-3.97	0.00651316	0.31	0.556776	0.00969	SF	12956	ND5
Position126	-5.15	0.00651316	0.31	0.556776	0.00969	SF	15261	CYTB
Position127	-5.46	0.00651316	0.31	0.556776	0.00969	SF	15314	CYTB
Position128	-5.08	0.00651316	0.31	0.556776	0.00969	SF	15443	CYTB
Position131	-5.13	0.00651316	0.31	0.556776	0.00969	SF	16193	D-loop
Position11	-4.69	0.00651316	0.3	0.547723	0.00969	SF	974	12S rRNA
Position14	-4.65	0.00651316	0.3	0.547723	0.00969	SF	1087	16S rRNA
Position16	-4.69	0.00651316	0.3	0.547723	0.00969	SF	1456	16S rRNA
Position28	-4.49	0.00651316	0.3	0.547723	0.00969	SF	2704	16S rRNA
Position30	-4.49	0.00651316	0.3	0.547723	0.00969	SF	2831	tRNA-Leu
Position33	-4.49	0.00651316	0.3	0.547723	0.00969	SF	3003	ND1
Position35	-4.49	0.00651316	0.3	0.547723	0.00969	SF	3230	ND1
Position39	-4.49	0.00651316	0.3	0.547723	0.00969	SF	3489	ND1
Position42	-4.49	0.00651316	0.3	0.547723	0.00969	SF	3715	ND1
Position50	-4.53	0.00652208	0.3	0.547723	0.00971	SF	5062	ND2
Position57	-4.69	0.00651316	0.3	0.547723	0.00969	SF	6458	COX1
Position71	-4.69	0.00651316	0.3	0.547723	0.00969	SF	7822	COX2
Position82	-4.69	0.00651316	0.3	0.547723	0.00969	SF	9147	COX3
Position85	-4.8	0.00651316	0.3	0.547723	0.00969	SF	9477	COX3
Position106	-4.69	0.00651316	0.3	0.547723	0.00969	SF	11690	ND4
Position111	-4.6	0.00653077	0.3	0.547723	0.00972	SF	12395	ND5
Position112	-4.59	0.00651316	0.3	0.547723	0.00969	SF	12428	ND5
Position134	-2.74	0.00665316	0.3	0.547723	0.00991	SF	16578	D-loop
Position65	4.03	0.00786667	0.29	0.538516	0.0117	SF, BM, BF	6912	COX1
Position92	3.96	0.007065	0.29	0.538516	0.0105	SF, BM, BF	10098	tRNA-Arg
Position20	3.7	0.0113855	0.26	0.509902	0.017	SM, BM	2007	16S rRNA
Position46	1.89	0.012	0.26	0.509902	0.0178	SF, BM	4193	ND2
Position118	3.99	0.0110854	0.26	0.509902	0.0165	SM, BM	13061	ND5
Position12	3.41	0.0137647	0.25	0.5	0.0204	SM, BM	993	12S rRNA
Position108	15.96	0.0151744	0.24	0.489898	0.0226	SM, SF, BM, BF	12053	ND5
Position75	13.17	0.0184138	0.23	0.479583	0.0275	SM, SF, BM, BF	8365	ATP6
Position67	12.04	0.0242386	0.21	0.458258	0.0361	SM, SF, BM, BF	7312	COX2
Position119	18.73	0.0264944	0.21	0.458258	0.0394	SM, SF, BM, BF	13220	ND5
Position48	12.66	0.0288	0.2	0.447214	0.0428	SM, SF, BM, BF	4360	ND2

## Sheet: Minus_Strand
Position	Slope	Adj_p_value	R2	R	FDR	Methylated_Group	Base	Gene
Position149	6.07	2.624e-07	0.79	0.888819	3.59e-07	BM, BF	13516	ND5
Position152	6.16	2.624e-07	0.79	0.888819	3.59e-07	BM, BF	14041	ND6
Position29	5.67	2.624e-07	0.78	0.883176	3.59e-07	BM, BF	3254	ND1
Position54	5.75	2.624e-07	0.78	0.883176	3.59e-07	BM, BF	5605	COX1
Position67	5.67	2.624e-07	0.78	0.883176	3.59e-07	BM, BF	6652	COX1
Position81	5.48	2.624e-07	0.78	0.883176	3.59e-07	BM, BF	7311	COX2
Position87	5.5	7.749e-07	0.75	0.866025	1.06e-06	BM, BF	7743	COX2
Position4	-6.02	1.18234e-06	0.74	0.860233	1.62e-06	SM, SF	549	12S rRNA
Position22	-6.15	1.394e-06	0.73	0.8544	1.91e-06	SM, SF	2442	16S rRNA
Position55	-6.18	1.476e-06	0.73	0.8544	2.02e-06	SM, SF	5759	COX1
Position86	-6.22	3.9975e-06	0.69	0.830662	5.45e-06	SM, SF, BF	7621	COX2
Position43	-4.95	3.9975e-06	0.67	0.818535	5.45e-06	SM, SF, BF	4564	ND2
Position113	23.79	3.9975e-06	0.67	0.818535	5.45e-06	SM, SF, BM, BF	10186	ND4L
Position8	6.04	3.9975e-06	0.65	0.806226	5.45e-06	BM	893	12S rRNA
Position12	5.98	3.9975e-06	0.65	0.806226	5.45e-06	BM	1188	16S rRNA
Position18	5.88	3.9975e-06	0.65	0.806226	5.45e-06	BM	2159	16S rRNA
Position21	5.88	3.9975e-06	0.65	0.806226	5.45e-06	BM	2374	16S rRNA
Position23	5.96	3.9975e-06	0.65	0.806226	5.45e-06	BM	2453	16S rRNA
Position27	-6.32	3.9975e-06	0.65	0.806226	5.45e-06	SM, SF, BF	3053	ND1
Position28	5.83	3.9975e-06	0.65	0.806226	5.45e-06	BM	3057	ND1
Position30	5.83	3.9975e-06	0.65	0.806226	5.45e-06	BM	3482	ND1
Position35	5.72	3.9975e-06	0.65	0.806226	5.45e-06	BM	3693	ND1
Position41	5.83	3.9975e-06	0.65	0.806226	5.45e-06	BM	4192	ND2
Position45	5.83	3.9975e-06	0.65	0.806226	5.45e-06	BM	4689	ND2
Position50	5.83	3.9975e-06	0.65	0.806226	5.45e-06	BM	5170	tRNA-Ala
Position56	5.83	3.9975e-06	0.65	0.806226	5.45e-06	BM	5812	COX1
Position57	5.72	3.9975e-06	0.65	0.806226	5.45e-06	BM	5887	COX1
Position66	5.83	3.9975e-06	0.65	0.806226	5.45e-06	BM	6646	COX1
Position68	5.83	3.9975e-06	0.65	0.806226	5.45e-06	BM	6691	COX1
Position75	5.83	3.9975e-06	0.65	0.806226	5.45e-06	BM	6961	COX1
Position76	5.83	3.9975e-06	0.65	0.806226	5.45e-06	BM	7003	COX1
Position83	5.83	3.9975e-06	0.65	0.806226	5.45e-06	BM	7465	COX2
Position90	5.83	3.9975e-06	0.65	0.806226	5.45e-06	BM	7824	COX2
Position99	5.83	3.9975e-06	0.65	0.806226	5.45e-06	BM	8623	ATP6
Position102	5.96	3.9975e-06	0.65	0.806226	5.45e-06	BM	8727	ATP6
Position106	5.96	3.9975e-06	0.65	0.806226	5.45e-06	BM	9071	COX3
Position107	5.96	3.9975e-06	0.65	0.806226	5.45e-06	BM	9146	COX3
Position110	5.98	3.9975e-06	0.65	0.806226	5.45e-06	BM	9720	ND3
Position115	5.98	3.9975e-06	0.65	0.806226	5.45e-06	BM	10321	ND4L
Position122	5.86	3.9975e-06	0.65	0.806226	5.45e-06	BM	10958	ND4
Position124	5.98	3.9975e-06	0.65	0.806226	5.45e-06	BM	11055	ND4
Position125	6.04	3.9975e-06	0.65	0.806226	5.45e-06	BM	11070	ND4
Position126	6.04	3.9975e-06	0.65	0.806226	5.45e-06	BM	11128	ND4
Position127	5.96	3.9975e-06	0.65	0.806226	5.45e-06	BM	11328	ND4
Position130	5.86	3.9975e-06	0.65	0.806226	5.45e-06	BM	11397	ND4
Position131	5.96	3.9975e-06	0.65	0.806226	5.45e-06	BM	11487	ND4
Position132	5.96	3.9975e-06	0.65	0.806226	5.45e-06	BM	11689	ND4
Position134	5.96	3.9975e-06	0.65	0.806226	5.45e-06	BM	12043	ND5
Position136	5.96	3.9975e-06	0.65	0.806226	5.45e-06	BM	12331	ND5
Position137	5.83	3.9975e-06	0.65	0.806226	5.45e-06	BM	12439	ND5
Position142	5.83	3.9975e-06	0.65	0.806226	5.45e-06	BM	12820	ND5
Position143	5.83	3.9975e-06	0.65	0.806226	5.45e-06	BM	12868	ND5
Position146	6.06	3.9975e-06	0.65	0.806226	5.45e-06	BM	13310	ND5
Position158	6.17	3.9975e-06	0.65	0.806226	5.45e-06	BM	14611	CYTB
Position159	6.17	3.9975e-06	0.65	0.806226	5.45e-06	BM	14614	CYTB
Position162	5.83	3.9975e-06	0.65	0.806226	5.45e-06	BM	15169	CYTB
Position7	5.93	3.9975e-06	0.64	0.8	5.45e-06	BM	750	12S rRNA
Position11	5.93	3.9975e-06	0.64	0.8	5.45e-06	BM	1064	16S rRNA
Position16	5.78	3.9975e-06	0.64	0.8	5.45e-06	BM	1934	16S rRNA
Position25	5.69	3.9975e-06	0.64	0.8	5.45e-06	BM	2605	16S rRNA
Position32	5.78	3.9975e-06	0.64	0.8	5.45e-06	BM	3494	ND1
Position37	5.67	3.9975e-06	0.64	0.8	5.45e-06	BM	3714	ND1
Position48	5.78	3.9975e-06	0.64	0.8	5.45e-06	BM	5061	ND2
Position58	5.4	4.34296e-06	0.64	0.8	5.94e-06	BM	5932	COX1
Position64	5.67	3.9975e-06	0.64	0.8	5.45e-06	BM	6634	COX1
Position65	-6.26	4.65e-06	0.64	0.8	6.35e-06	SM, SF, BF	6640	COX1
Position69	5.67	3.9975e-06	0.64	0.8	5.45e-06	BM	6715	COX1
Position74	5.67	3.9975e-06	0.64	0.8	5.45e-06	BM	6911	COX1
Position77	5.67	3.9975e-06	0.64	0.8	5.45e-06	BM	7206	tRNA-Asp
Position78	5.53	4.08975e-06	0.64	0.8	5.59e-06	BM	7208	tRNA-Asp
Position84	5.53	4.08975e-06	0.64	0.8	5.59e-06	BM	7485	COX2
Position91	5.67	3.9975e-06	0.64	0.8	5.45e-06	BM	7913	tRNA-Lys
Position92	5.53	4.08975e-06	0.64	0.8	5.59e-06	BM	7938	ATP8
Position94	5.67	3.9975e-06	0.64	0.8	5.45e-06	BM	8364	ATP6
Position98	5.69	3.9975e-06	0.64	0.8	5.45e-06	BM	8610	ATP6
Position104	5.78	4.07338e-06	0.64	0.8	5.56e-06	BM	8897	COX3
Position109	5.69	3.9975e-06	0.64	0.8	5.45e-06	BM	9449	COX3
Position120	5.93	3.9975e-06	0.64	0.8	5.45e-06	BM	10734	ND4
Position133	5.69	3.9975e-06	0.64	0.8	5.45e-06	BM	11769	ND4
Position139	5.67	3.9975e-06	0.64	0.8	5.45e-06	BM	12676	ND5
Position140	5.67	3.9975e-06	0.64	0.8	5.45e-06	BM	12729	ND5
Position164	5.93	3.9975e-06	0.64	0.8	5.45e-06	BM	15412	CYTB
Position10	5.03	5.3053e-06	0.63	0.793725	7.25e-06	BM	973	12S rRNA
Position49	-6.13	2.19643e-05	0.58	0.761577	3.01e-05	SM, SF, BF	5134	tRNA-Trp
Position150	6.1	2.35871e-05	0.58	0.761577	3.21e-05	SM, BM, BF	13856	ND6
Position60	-6.07	2.83186e-05	0.57	0.754983	3.86e-05	SM, SF, BF	6073	COX1
Position31	5.34	0.000180966	0.49	0.7	0.000247	SM, BM, BF	3488	ND1
Position163	5.22	0.000244602	0.48	0.69282	0.000335	SM, BM, BF	15368	CYTB
Position148	-5.81	0.000295753	0.47	0.685565	0.000403	SM, SF, BF	13479	ND5
Position2	16.71	0.000943	0.41	0.640312	0.00129	SM, SF, BM, BF	461	12S rRNA
Position156	23.28	0.00104482	0.41	0.640312	0.00143	SM, SF, BM, BF	14500	CYTB
Position144	13.86	0.00112438	0.4	0.632456	0.00154	SM, SF, BM, BF	13000	ND5
Position141	-54.51	0.00136226	0.39	0.6245	0.00187	SM, SF, BM, BF	12788	ND5
Position71	-23.36	0.00289181	0.35	0.591608	0.00395	SM, SF, BM, BF	6796	COX1
Position33	39.47	0.00387126	0.34	0.583095	0.00529	SM, SF, BM, BF	3500	ND1
Position135	18.49	0.00412562	0.33	0.574456	0.00563	SM, SF, BM, BF	12052	ND5
Position100	35.27	0.00495295	0.32	0.565685	0.00676	SM, SF, BM, BF	8676	ATP6
Position9	-4.36	0.00495295	0.31	0.556776	0.00676	SF	902	12S rRNA
Position13	-4.09	0.00495295	0.31	0.556776	0.00676	SF	1191	16S rRNA
Position14	-4.29	0.00495295	0.31	0.556776	0.00676	SF	1364	16S rRNA
Position19	-4.29	0.00495295	0.31	0.556776	0.00676	SF	2344	16S rRNA
Position24	-4.29	0.00495295	0.31	0.556776	0.00676	SF	2465	16S rRNA
Position34	-3.98	0.00495295	0.31	0.556776	0.00676	SF	3551	ND1
Position46	-4.26	0.00495295	0.31	0.556776	0.00676	SF	4872	ND2
Position82	-4.08	0.00495295	0.31	0.556776	0.00676	SF	7332	COX2
Position85	-4.38	0.00495295	0.31	0.556776	0.00676	SF	7575	COX2
Position96	-4.2	0.00495295	0.31	0.556776	0.00676	SF	8565	ATP6
Position108	-4.34	0.00495295	0.31	0.556776	0.00676	SF	9374	COX3
Position111	-4.45	0.00495295	0.31	0.556776	0.00676	SF	9858	ND3
Position121	-4.28	0.00495295	0.31	0.556776	0.00676	SF	10908	ND4
Position123	-3.88	0.00495295	0.31	0.556776	0.00676	SF	10968	ND4
Position153	-4.68	0.00495295	0.31	0.556776	0.00676	SF	14107	ND6
Position97	23.83	0.00669425	0.29	0.538516	0.00914	SM, SF, BM, BF	8602	ATP6
Position161	3.86	0.0141342	0.25	0.5	0.0193	SF, BM, BF	14923	CYTB
Position51	14.64	0.0182896	0.23	0.479583	0.025	SM, SF, BM, BF	5278	tRNA-Asn
Position101	3.38	0.0189802	0.23	0.479583	0.0259	SM, BM	8679	ATP6
Position47	3.26	0.0221193	0.22	0.469042	0.0301	SM, BM	4921	ND2
Position52	3.52	0.022345	0.22	0.469042	0.0306	SF, BM, BF	5317	Intergenic
Position79	3.5	0.0221193	0.22	0.469042	0.0301	SF, BM, BF	7293	COX2
Position80	3.33	0.0206051	0.22	0.469042	0.0281	SM, BM	7299	COX2
Position53	3.4	0.0241934	0.21	0.458258	0.0331	SF, BM, BF	5343	tRNA-Cys
Position105	-3.25	0.0352	0.19	0.43589	0.048	SM	9015	COX3
Position168	-3.08	0.0352	0.19	0.43589	0.048	SM	16518	D-loop
